# Supplementary material for: Responsible Use of Artificial Intelligence in Dentistry: Survey on Dentists’ and Final-Year Undergraduates’ Perspectives
Source: Healthcare (Basel). 2023 May 19;11(10):1480. doi: 10.3390/healthcare11101480 (PMC10218709; doi:10.3390/healthcare11101480)
Supplement: Supplementary file 1 [file healthcare-11-01480-s001.zip]

Archive with 1 entries (1 files):
- healthcare-2304107-supplementary.pdf
